# Supplementary material for: Single-Atom Catalysts Dispersed on Graphitic Carbon Nitride (g-CN): Eley–Rideal-Driven CO-to-Ethanol Conversion
Source: Nanomaterials (Basel). 2025 Jul 17;15(14):1111. doi: 10.3390/nano15141111 (PMC12299792; doi:10.3390/nano15141111)
Supplement: Supplementary file 1 [file nanomaterials-15-01111-s001.zip]

Archive with 1 entries (1 files):
- nanomaterials-3723153-supplementary.docx
